# Supplementary material for: Gene Expression-Related Changes in Morphologies of Organelles and Cellular Component Organization in Mucopolysaccharidoses
Source: Int J Mol Sci. 2021 Mar 9;22(5):2766. doi: 10.3390/ijms22052766 (PMC7967209; doi:10.3390/ijms22052766)
Supplement: Supplementary file 1 [file ijms-22-02766-s001.zip]

Archive with 1 entries (1 files):
- ijms-1075821-REVISED-SUPPLEMENTARY-MATERIAL-FINAL.pdf
